# Supplementary material for: ﻿Revision of Gymnoscirtetes (Orthoptera, Acrididae, Melanoplinae): a genus endemic to the grasslands of the southeastern North American Coastal Plain
Source: Zookeys. 2022 Dec 7;1134:101–27. doi: 10.3897/zookeys.1134.94984 (PMC9836479; doi:10.3897/zookeys.1134.94984)
Supplement: XML Treatment for Gymnoscirtetes [file zookeys.1134.94984-treatment1.xml]

<!DOCTYPE tp:taxon-treatment
  PUBLIC "-//TaxonX//DTD Taxonomic Treatment Publishing DTD v0 20100105//EN" "tax-treatment-NSO.dtd">
<tp:taxon-treatment xmlns:tp="http://www.plazi.org/taxpub"><tp:treatment-meta><kwd-group><label>Taxon classification</label><kwd>
                <named-content content-type="kingdom">Animalia</named-content>
              </kwd><kwd>
                <named-content content-type="order">Orthoptera</named-content>
              </kwd><kwd>
                <named-content content-type="family">Acrididae</named-content>
              </kwd></kwd-group><mixed-citation publication-type="journal"><person-group><name><surname>Hill</surname><given-names>JoVonn G.</given-names></name></person-group><article-title>﻿Revision of <italic><tp:taxon-name><tp:taxon-name-part taxon-name-part-type="genus" reg="Gymnoscirtetes">Gymnoscirtetes</tp:taxon-name-part></tp:taxon-name></italic> (<tp:taxon-name><tp:taxon-name-part taxon-name-part-type="order">Orthoptera</tp:taxon-name-part></tp:taxon-name>, <tp:taxon-name><tp:taxon-name-part taxon-name-part-type="family">Acrididae</tp:taxon-name-part></tp:taxon-name>, <tp:taxon-name><tp:taxon-name-part taxon-name-part-type="subfamily">Melanoplinae</tp:taxon-name-part></tp:taxon-name>): a genus endemic to the grasslands of the southeastern North American Coastal Plain</article-title><source>Zookeys</source><day>07</day><month>12</month><year>2022</year><volume>1134</volume><fpage>101</fpage><lpage>127</lpage><pub-id pub-id-type="doi">10.3897/zookeys.1134.94984</pub-id></mixed-citation></tp:treatment-meta><tp:nomenclature><label>﻿</label><tp:taxon-name>
              <object-id xmlns:xlink="http://www.w3.org/1999/xlink" content-type="arpha" xlink:type="simple">01F19EF9-0063-5BF8-9A9E-0A0944731E66</object-id>
              <tp:taxon-name-part taxon-name-part-type="genus" reg="Gymnoscirtetes">Gymnoscirtetes</tp:taxon-name-part>
            </tp:taxon-name><tp:taxon-authority>Scudder 1987</tp:taxon-authority><tp:nomenclature-citation-list><tp:nomenclature-citation><tp:taxon-name>
                  <tp:taxon-name-part taxon-name-part-type="genus" reg="Gymnoscirtetes">Gymnoscirtetes</tp:taxon-name-part>
                </tp:taxon-name><comment>Scudder, S.H. 1897. Proc. U.S. Nation. Mus. 20 (1124): 14</comment></tp:nomenclature-citation></tp:nomenclature-citation-list></tp:nomenclature><tp:treatment-sec sec-type="External morphology" id="SECID0ENVAE"><title>External morphology.</title><p>Species of small size (M: 11.8–17 mm, F: 17.5–22.2 mm). Body somewhat gracile and subcylindrical. <bold><italic>Head</italic></bold> slightly wider than pronotum; hypognathous with anterior margin of head steeply declivent; triangular dorsally. Fastigium broadening apically, and broadly concave. Eyes somewhat prominent, especially in males, and thinly separated by the narrow end of the fastigium. Antennae filiform, usually with 20–23 flagellomeres in males and 21–25 in females, but often 23–26; longer than the head and pronotum combined. <bold><italic>Thorax</italic></bold> with prosternal spine thin and subconical. Pronotum cylindrical, anterior margin sub-truncate, often somewhat emarginated, lateral margins parallel throughout, median carina either slightly indicated or obsolete, lateral carinae obsolete. Prozona 3–4 × as long as the metazona, anterior and median sulci present laterally but indistinct near the margins; prozona smooth and shiny. Metazona mostly smooth, but with occasional reticulations, posterior margin subtruncate. Lateral lobes of the pronotum declivent anteriorly and truncate posteriorly, the ventral posterior margin obtusely angulate. Wings vestigial, minute, scale-like. Metathoracic femur slender. Metathoracic tibia with 8–10 pairs of spines. Tympanal organ greatly reduced, appearing as a small depression or slit. <bold><italic>Terminalia</italic></bold> with furcula (males) (Fig. <xref ref-type="fig" rid="F1">1</xref>) rounded protuberances, projecting either slightly or moderately beyond the end of the segment from which they originate; bases minutely separated. Supra-anal plate (Fig. <xref ref-type="fig" rid="F1">1</xref>) triangular, slightly longer than wide, with the median groove anteriorly distinct with elevated sides, and diverging and becoming less distinct posteriorly. Cerci (Fig. <xref ref-type="fig" rid="F1">1</xref>) either short, triangular, tapering from base to apex or longer and subfalcate. Subgenital plate of male with a median tubercule (Fig. <xref ref-type="fig" rid="F1">1</xref>).</p></tp:treatment-sec><tp:treatment-sec sec-type="Phallic structures" id="SECID0EMWAE"><title>Phallic structures.</title><p>The dorsal valves are translucent to semi-translucent lobes that are flat, truncate, shortened to elongate depending on the species. The ventral valves are opaque and more strongly sclerotized than the dorsal valves, caudally projecting cylindrical lobes of various shapes depending on the species (Figs <xref ref-type="fig" rid="F1">1</xref>, <xref ref-type="fig" rid="F3">3</xref>, <xref ref-type="fig" rid="F4">4</xref>). The aedeagal sheath only covers the base of the valves (Fig. <xref ref-type="fig" rid="F2">2</xref>). The epiphallus is of the typical melanoploid shape, with lophi, ancorae, and an undivided bridge. But more precisely, the epiphallus of <italic><tp:taxon-name><tp:taxon-name-part taxon-name-part-type="genus" reg="Gymnoscirtetes">Gymnoscirtetes</tp:taxon-name-part></tp:taxon-name></italic> has a concave bridge, broadly rounded or arched lophi, convexly curved lateral plates that are sub-rectangular in shape with an angular anterior lobe and a short, rounded caudal tip, and ancora that are triangular, taper to a point, and are decurved ventrally.</p></tp:treatment-sec><tp:treatment-sec sec-type="Coloration" id="SECID0EJXAE"><title>Coloration.</title><p>Overall dull greenish brown to yellow, sometimes with bronze highlights. Antenna yellowish basally, remainder ferruginous. Antennal crescent complete. Head, thorax, and abdomen pale yellow, infuscated dorsally, especially along the midline. A lateral, well-defined, piceous, post-ocular stripe extends from the caudal margin of the eye through the thorax and towards the end of the abdomen; lateral area of head and thorax below post-ocular stripe creamy-yellow. Hind femora luteous. Hind tibia, pale dull green, often dulled basally; with black or black tipped spines (Figs <xref ref-type="fig" rid="F1">1</xref>, <xref ref-type="fig" rid="F4">4</xref>–<xref ref-type="fig" rid="F9">9K</xref>).</p></tp:treatment-sec><tp:treatment-sec sec-type="etymology" id="SECID0E2XAE"><title>Etymology.</title><p><italic>Gymno</italic>, Greek, naked (in reference to the seemingly apterous condition); <italic>skirtetes</italic>, Greek, leaper.</p></tp:treatment-sec><tp:treatment-sec sec-type="Suggested common name" id="SECID0EKYAE"><title>Suggested common name.</title><p>Naked leapers.</p><p>
              <bold><italic><tp:taxon-name><tp:taxon-name-part taxon-name-part-type="genus" reg="Gymnoscirtetes"/><tp:taxon-name-part taxon-name-part-type="species" reg="morsei">morsei</tp:taxon-name-part></tp:taxon-name></italic> group</bold>
            </p><p><bold>Diagnosis.</bold> Typical of the genus but with male cerci generally falcate, subgenital plate with lateral lobes expanded dorsally, and central tubercle that is longer than wide (Fig. <xref ref-type="fig" rid="F3">3A–D</xref>). Ventral valves of aedeagus more translucent and not cylindrical in shape (Figs <xref ref-type="fig" rid="F4">4A, B</xref>, <xref ref-type="fig" rid="F6">6</xref>, <xref ref-type="fig" rid="F7">7C–G</xref>).</p></tp:treatment-sec><tp:treatment-sec><!--Section generated to contain objects referenced in tp:taxon-treatment.--><fig id="F1" position="float" orientation="portrait"><object-id xmlns:xlink="http://www.w3.org/1999/xlink" content-type="doi" xlink:type="simple">10.3897/zookeys.1134.94984.figure1</object-id><object-id xmlns:xlink="http://www.w3.org/1999/xlink" content-type="arpha" xlink:type="simple">67F4603B-A5EC-52FD-8596-134F01065A29</object-id><label>Figure 1.</label><caption><p>Habitus drawings of <italic><tp:taxon-name><tp:taxon-name-part taxon-name-part-type="genus" reg="Gymnoscirtetes">Gymnoscirtetes</tp:taxon-name-part></tp:taxon-name></italic><bold>A</bold> male <bold>B</bold> female.</p></caption><graphic xmlns:xlink="http://www.w3.org/1999/xlink" xlink:href="zookeys-1134-101_article-94984__-g001.jpg" position="float" orientation="portrait" xlink:type="simple" id="oo_779440.jpg"><uri content-type="original_file" xlink:type="simple">https://binary.pensoft.net/fig/779440</uri></graphic></fig><fig id="F3" position="float" orientation="portrait"><object-id xmlns:xlink="http://www.w3.org/1999/xlink" content-type="doi" xlink:type="simple">10.3897/zookeys.1134.94984.figure3</object-id><object-id xmlns:xlink="http://www.w3.org/1999/xlink" content-type="arpha" xlink:type="simple">E0D01635-BADF-5631-86E2-7DC165698C4A</object-id><label>Figure 3.</label><caption><p>Dorsal and lateral SEM of <italic><tp:taxon-name><tp:taxon-name-part taxon-name-part-type="genus" reg="Gymnoscirtetes">Gymnoscirtetes</tp:taxon-name-part></tp:taxon-name></italic> male terminalia <bold>A</bold><italic><tp:taxon-name><tp:taxon-name-part taxon-name-part-type="genus" reg="Gymnoscirtetes">G.</tp:taxon-name-part><tp:taxon-name-part taxon-name-part-type="species" reg="morsei">morsei</tp:taxon-name-part></tp:taxon-name></italic> (dorsal) <bold>B</bold><italic><tp:taxon-name><tp:taxon-name-part taxon-name-part-type="genus" reg="Gymnoscirtetes">G.</tp:taxon-name-part><tp:taxon-name-part taxon-name-part-type="species" reg="morsei">morsei</tp:taxon-name-part></tp:taxon-name></italic> (lateral) <bold>C</bold><italic><tp:taxon-name><tp:taxon-name-part taxon-name-part-type="genus" reg="Gymnoscirtetes">G.</tp:taxon-name-part><tp:taxon-name-part taxon-name-part-type="species" reg="rex">rex</tp:taxon-name-part></tp:taxon-name></italic> (dorsal) <bold>D</bold><italic><tp:taxon-name><tp:taxon-name-part taxon-name-part-type="genus" reg="Gymnoscirtetes">G.</tp:taxon-name-part><tp:taxon-name-part taxon-name-part-type="species" reg="rex">rex</tp:taxon-name-part></tp:taxon-name></italic> (lateral) <bold>E</bold><italic><tp:taxon-name><tp:taxon-name-part taxon-name-part-type="genus" reg="Gymnoscirtetes">G.</tp:taxon-name-part><tp:taxon-name-part taxon-name-part-type="species" reg="pusillus">pusillus</tp:taxon-name-part></tp:taxon-name></italic> (dorsal) <bold>F</bold><italic><tp:taxon-name><tp:taxon-name-part taxon-name-part-type="genus" reg="Gymnoscirtetes">G.</tp:taxon-name-part><tp:taxon-name-part taxon-name-part-type="species" reg="pusillus">pusillus</tp:taxon-name-part></tp:taxon-name></italic> (lateral). Note: <italic><tp:taxon-name><tp:taxon-name-part taxon-name-part-type="genus" reg="Gymnoscirtetes">G.</tp:taxon-name-part><tp:taxon-name-part taxon-name-part-type="species" reg="pageae">pageae</tp:taxon-name-part></tp:taxon-name></italic>, <italic><tp:taxon-name><tp:taxon-name-part taxon-name-part-type="genus" reg="Gymnoscirtetes">G.</tp:taxon-name-part><tp:taxon-name-part taxon-name-part-type="species" reg="wadeorum">wadeorum</tp:taxon-name-part></tp:taxon-name></italic>, and <italic><tp:taxon-name><tp:taxon-name-part taxon-name-part-type="genus" reg="Gymnoscirtetes">G.</tp:taxon-name-part><tp:taxon-name-part taxon-name-part-type="species" reg="georgiaensis">georgiaensis</tp:taxon-name-part></tp:taxon-name></italic> are similar to <italic><tp:taxon-name><tp:taxon-name-part taxon-name-part-type="genus" reg="Gymnoscirtetes">G.</tp:taxon-name-part><tp:taxon-name-part taxon-name-part-type="species" reg="pusillus">pusillus</tp:taxon-name-part></tp:taxon-name></italic>.</p></caption><graphic xmlns:xlink="http://www.w3.org/1999/xlink" xlink:href="zookeys-1134-101_article-94984__-g003.jpg" position="float" orientation="portrait" xlink:type="simple" id="oo_779442.jpg"><uri content-type="original_file" xlink:type="simple">https://binary.pensoft.net/fig/779442</uri></graphic></fig><fig id="F4" position="float" orientation="portrait"><object-id xmlns:xlink="http://www.w3.org/1999/xlink" content-type="doi" xlink:type="simple">10.3897/zookeys.1134.94984.figure4</object-id><object-id xmlns:xlink="http://www.w3.org/1999/xlink" content-type="arpha" xlink:type="simple">FDD7804C-22ED-512D-97C9-D914FDFF19B9</object-id><label>Figure 4.</label><caption><p>Partial silhouettes of <italic><tp:taxon-name><tp:taxon-name-part taxon-name-part-type="genus" reg="Gymnoscirtetes">Gymnoscirtetes</tp:taxon-name-part></tp:taxon-name></italic> male terminalia: <bold>A</bold> subgenital plate in caudal view <bold>B</bold> cerci in lateral view. Note: <italic><tp:taxon-name><tp:taxon-name-part taxon-name-part-type="genus" reg="Gymnoscirtetes">G.</tp:taxon-name-part><tp:taxon-name-part taxon-name-part-type="species" reg="pageae">pageae</tp:taxon-name-part></tp:taxon-name></italic>, <italic><tp:taxon-name><tp:taxon-name-part taxon-name-part-type="genus" reg="Gymnoscirtetes">G.</tp:taxon-name-part><tp:taxon-name-part taxon-name-part-type="species" reg="wadeorum">wadeorum</tp:taxon-name-part></tp:taxon-name></italic>, and <italic><tp:taxon-name><tp:taxon-name-part taxon-name-part-type="genus" reg="Gymnoscirtetes">G.</tp:taxon-name-part><tp:taxon-name-part taxon-name-part-type="species" reg="georgiaensis">georgiaensis</tp:taxon-name-part></tp:taxon-name></italic> are similar to <italic><tp:taxon-name><tp:taxon-name-part taxon-name-part-type="genus" reg="Gymnoscirtetes">G.</tp:taxon-name-part><tp:taxon-name-part taxon-name-part-type="species" reg="pusillus">pusillus</tp:taxon-name-part></tp:taxon-name></italic>. Within species groups there may be overlap in the shape of the cerci, and the shape is highly dependent on angle of view. Those pictured here are drawn from single individuals.</p></caption><graphic xmlns:xlink="http://www.w3.org/1999/xlink" xlink:href="zookeys-1134-101_article-94984__-g004.jpg" position="float" orientation="portrait" xlink:type="simple" id="oo_779443.jpg"><uri content-type="original_file" xlink:type="simple">https://binary.pensoft.net/fig/779443</uri></graphic></fig><fig id="F2" position="float" orientation="portrait"><object-id xmlns:xlink="http://www.w3.org/1999/xlink" content-type="doi" xlink:type="simple">10.3897/zookeys.1134.94984.figure2</object-id><object-id xmlns:xlink="http://www.w3.org/1999/xlink" content-type="arpha" xlink:type="simple">CC369803-985C-530B-A342-9AACCD65F67A</object-id><label>Figure 2.</label><caption><p>Geographic distribution of <italic><tp:taxon-name><tp:taxon-name-part taxon-name-part-type="genus" reg="Gymnoscirtetes">Gymnoscirtetes</tp:taxon-name-part></tp:taxon-name></italic>.</p></caption><graphic xmlns:xlink="http://www.w3.org/1999/xlink" xlink:href="zookeys-1134-101_article-94984__-g002.jpg" position="float" orientation="portrait" xlink:type="simple" id="oo_779441.jpg"><uri content-type="original_file" xlink:type="simple">https://binary.pensoft.net/fig/779441</uri></graphic></fig><fig id="F9" position="float" orientation="portrait"><object-id xmlns:xlink="http://www.w3.org/1999/xlink" content-type="doi" xlink:type="simple">10.3897/zookeys.1134.94984.figure9</object-id><object-id xmlns:xlink="http://www.w3.org/1999/xlink" content-type="arpha" xlink:type="simple">6B7BF1E7-EFE4-5466-8DA2-B445714EA9C6</object-id><label>Figure 9.</label><caption><p><italic><tp:taxon-name><tp:taxon-name-part taxon-name-part-type="genus" reg="Gymnoscirtetes">Gymnoscirtetes</tp:taxon-name-part><tp:taxon-name-part taxon-name-part-type="species" reg="pageae">pageae</tp:taxon-name-part></tp:taxon-name></italic>: <bold>A</bold> dorsal view of male terminalia <bold>B</bold> lateral view of male terminalia <bold>C</bold> dorsal view of phallic complex <bold>D</bold> lateral view of phallic complex <bold>E</bold> dorsal view of aedeagus <bold>F</bold> lateral view of aedeagus <bold>G</bold> caudal view of the aedeagus <bold>H</bold> dorsal view of epiphallus <bold>I</bold> caudal view of epiphallus <bold>J</bold> habitus.</p></caption><graphic xmlns:xlink="http://www.w3.org/1999/xlink" xlink:href="zookeys-1134-101_article-94984__-g009.jpg" position="float" orientation="portrait" xlink:type="simple" id="oo_779448.jpg"><uri content-type="original_file" xlink:type="simple">https://binary.pensoft.net/fig/779448</uri></graphic></fig><fig id="F6" position="float" orientation="portrait"><object-id xmlns:xlink="http://www.w3.org/1999/xlink" content-type="doi" xlink:type="simple">10.3897/zookeys.1134.94984.figure6</object-id><object-id xmlns:xlink="http://www.w3.org/1999/xlink" content-type="arpha" xlink:type="simple">179F190A-7E7C-58B5-B3AD-90F0272CCF33</object-id><label>Figure 6.</label><caption><p><italic><tp:taxon-name><tp:taxon-name-part taxon-name-part-type="genus" reg="Gymnoscirtetes">Gymnoscirtetes</tp:taxon-name-part><tp:taxon-name-part taxon-name-part-type="species" reg="morsei">morsei</tp:taxon-name-part></tp:taxon-name></italic>: <bold>A</bold> dorsal view of male terminalia <bold>B</bold> lateral view of male terminalia <bold>C</bold> dorsal view of phallic complex <bold>D</bold> lateral view of phallic complex <bold>E</bold> dorsal view of aedeagus <bold>F</bold> lateral view of aedeagus <bold>G</bold> caudal view of the aedeagus <bold>H</bold> dorsal view of epiphallus <bold>I</bold> caudal view of epiphallus <bold>J</bold> habitus.</p></caption><graphic xmlns:xlink="http://www.w3.org/1999/xlink" xlink:href="zookeys-1134-101_article-94984__-g006.jpg" position="float" orientation="portrait" xlink:type="simple" id="oo_779445.jpg"><uri content-type="original_file" xlink:type="simple">https://binary.pensoft.net/fig/779445</uri></graphic></fig><fig id="F7" position="float" orientation="portrait"><object-id xmlns:xlink="http://www.w3.org/1999/xlink" content-type="doi" xlink:type="simple">10.3897/zookeys.1134.94984.figure7</object-id><object-id xmlns:xlink="http://www.w3.org/1999/xlink" content-type="arpha" xlink:type="simple">7662C819-1C92-5997-A02B-98CDDAA33255</object-id><label>Figure 7.</label><caption><p><italic><tp:taxon-name><tp:taxon-name-part taxon-name-part-type="genus" reg="Gymnoscirtetes">Gymnoscirtetes</tp:taxon-name-part><tp:taxon-name-part taxon-name-part-type="species" reg="rex">rex</tp:taxon-name-part></tp:taxon-name></italic>: <bold>A</bold> dorsal view of male terminalia <bold>B</bold> lateral view of male terminalia <bold>C</bold> dorsal view of phallic complex <bold>D</bold> lateral view of phallic complex <bold>E</bold> dorsal view of aedeagus <bold>F</bold> lateral view of aedeagus <bold>G</bold> caudal view of the aedeagus <bold>H</bold> dorsal view of epiphallus <bold>I</bold> caudal view of epiphallus <bold>J</bold> habitus.</p></caption><graphic xmlns:xlink="http://www.w3.org/1999/xlink" xlink:href="zookeys-1134-101_article-94984__-g007.jpg" position="float" orientation="portrait" xlink:type="simple" id="oo_779446.jpg"><uri content-type="original_file" xlink:type="simple">https://binary.pensoft.net/fig/779446</uri></graphic></fig></tp:treatment-sec></tp:taxon-treatment>
