# Supplementary material for: ﻿Revision of Gymnoscirtetes (Orthoptera, Acrididae, Melanoplinae): a genus endemic to the grasslands of the southeastern North American Coastal Plain
Source: Zookeys. 2022 Dec 7;1134:101–27. doi: 10.3897/zookeys.1134.94984 (PMC9836479; doi:10.3897/zookeys.1134.94984)
Supplement: XML Treatment for Gymnoscirtetes morsei [file zookeys.1134.94984-treatment2.xml]

<!DOCTYPE tp:taxon-treatment
  PUBLIC "-//TaxonX//DTD Taxonomic Treatment Publishing DTD v0 20100105//EN" "tax-treatment-NSO.dtd">
<tp:taxon-treatment xmlns:tp="http://www.plazi.org/taxpub"><tp:treatment-meta><kwd-group><label>Taxon classification</label><kwd>
                <named-content content-type="kingdom">Animalia</named-content>
              </kwd><kwd>
                <named-content content-type="order">Orthoptera</named-content>
              </kwd><kwd>
                <named-content content-type="family">Acrididae</named-content>
              </kwd></kwd-group><mixed-citation publication-type="journal"><person-group><name><surname>Hill</surname><given-names>JoVonn G.</given-names></name></person-group><article-title>﻿Revision of <italic><tp:taxon-name><tp:taxon-name-part taxon-name-part-type="genus" reg="Gymnoscirtetes">Gymnoscirtetes</tp:taxon-name-part></tp:taxon-name></italic> (<tp:taxon-name><tp:taxon-name-part taxon-name-part-type="order">Orthoptera</tp:taxon-name-part></tp:taxon-name>, <tp:taxon-name><tp:taxon-name-part taxon-name-part-type="family">Acrididae</tp:taxon-name-part></tp:taxon-name>, <tp:taxon-name><tp:taxon-name-part taxon-name-part-type="subfamily">Melanoplinae</tp:taxon-name-part></tp:taxon-name>): a genus endemic to the grasslands of the southeastern North American Coastal Plain</article-title><source>Zookeys</source><day>07</day><month>12</month><year>2022</year><volume>1134</volume><fpage>101</fpage><lpage>127</lpage><pub-id pub-id-type="doi">10.3897/zookeys.1134.94984</pub-id></mixed-citation></tp:treatment-meta><tp:nomenclature><label>﻿</label><tp:taxon-name>
              <object-id xmlns:xlink="http://www.w3.org/1999/xlink" content-type="arpha" xlink:type="simple">47A494F3-A6E5-5651-8400-BC1A1F4E0678</object-id>
              <tp:taxon-name-part taxon-name-part-type="genus" reg="Gymnoscirtetes">Gymnoscirtetes</tp:taxon-name-part>
              <tp:taxon-name-part taxon-name-part-type="species" reg="morsei">morsei</tp:taxon-name-part>
            </tp:taxon-name><tp:taxon-authority>Hebard, 1918</tp:taxon-authority><xref ref-type="fig" rid="F3">Figs 3A, B</xref><xref ref-type="fig" rid="F4">, 4A</xref><xref ref-type="fig" rid="F5">, 5A</xref><xref ref-type="fig" rid="F6">, 6A–J</xref><xref ref-type="fig" rid="F12">, 12</xref><xref ref-type="fig" rid="F14">, 14C</xref><tp:nomenclature-citation-list><tp:nomenclature-citation><tp:taxon-name>
                  <tp:taxon-name-part taxon-name-part-type="genus" reg="Gymnoscirtetes">Gymnoscirtetes</tp:taxon-name-part>
                  <tp:taxon-name-part taxon-name-part-type="species" reg="morsei">morsei</tp:taxon-name-part>
                </tp:taxon-name><comment>Hebard, 1918: 142–143.</comment></tp:nomenclature-citation></tp:nomenclature-citation-list></tp:nomenclature><tp:treatment-sec sec-type="diagnosis" id="SECID0E32AE"><title>Diagnosis.</title><p>Most easily differentiated from the other species in the group based on the shape of the male cerci, which in <italic><tp:taxon-name><tp:taxon-name-part taxon-name-part-type="genus" reg="Gymnoscirtetes">G.</tp:taxon-name-part><tp:taxon-name-part taxon-name-part-type="species" reg="morsei">morsei</tp:taxon-name-part></tp:taxon-name></italic> are decurved apically to an acute point (Fig. <xref ref-type="fig" rid="F6">6A, B</xref>), and by the shape of the male genitalia which have the dorsal valves rounded apically (Fig. <xref ref-type="fig" rid="F6">6G</xref>). The tubercle of the subgenital plate is often broader in most individuals of <italic><tp:taxon-name><tp:taxon-name-part taxon-name-part-type="genus" reg="Gymnoscirtetes">G.</tp:taxon-name-part><tp:taxon-name-part taxon-name-part-type="species" reg="morsei">morsei</tp:taxon-name-part></tp:taxon-name></italic>, especially those in the western portion of the range.</p></tp:treatment-sec><tp:treatment-sec sec-type="description" id="SECID0EA4AE"><title>Male measurements.</title><p>(mm): (<italic>n</italic> = 14) Body length 13.2–17.0 (mean = 14.6); pronotum length 1.9–2.6 (mean = 2.26); hind femur length 6.1–7.9 (mean = 6.9); cerci length 1.2–1.5 (mean = 1.3); basal width of cercus 0.4–0.7 (mean = 0.6); mid-cercal width 0.2–0.3 (mean = 0.2); cerci apex width 0.3–0.4 (mean = 0.4). tubercule length 0.3–0.4 (mean = 0.3); tubercule width 0.2–0.3 (mean = 0.2).</p></tp:treatment-sec><tp:treatment-sec sec-type="description" id="SECID0EI4AE"><title>Female measurements.</title><p>(mm): (<italic>n</italic> = 7) Body length 19.5–21 (mean = 20.3); pronotum length 3.0–3.2 (mean = 3.1); hind femur length 9.0–9.8 (mean = 9.3).</p></tp:treatment-sec><tp:treatment-sec sec-type="Type information" id="SECID0EQ4AE"><title>Type information.</title><p>Florida, Walton County, Defuniak Springs, 30 August 1915, Rehn and Hebard (1♂).</p><fig id="F3" position="float" orientation="portrait"><object-id xmlns:xlink="http://www.w3.org/1999/xlink" content-type="doi" xlink:type="simple">10.3897/zookeys.1134.94984.figure3</object-id><object-id xmlns:xlink="http://www.w3.org/1999/xlink" content-type="arpha" xlink:type="simple">E0D01635-BADF-5631-86E2-7DC165698C4A</object-id><label>Figure 3.</label><caption><p>Dorsal and lateral SEM of <italic><tp:taxon-name><tp:taxon-name-part taxon-name-part-type="genus" reg="Gymnoscirtetes">Gymnoscirtetes</tp:taxon-name-part></tp:taxon-name></italic> male terminalia <bold>A</bold><italic><tp:taxon-name><tp:taxon-name-part taxon-name-part-type="genus" reg="Gymnoscirtetes">G.</tp:taxon-name-part><tp:taxon-name-part taxon-name-part-type="species" reg="morsei">morsei</tp:taxon-name-part></tp:taxon-name></italic> (dorsal) <bold>B</bold><italic><tp:taxon-name><tp:taxon-name-part taxon-name-part-type="genus" reg="Gymnoscirtetes">G.</tp:taxon-name-part><tp:taxon-name-part taxon-name-part-type="species" reg="morsei">morsei</tp:taxon-name-part></tp:taxon-name></italic> (lateral) <bold>C</bold><italic><tp:taxon-name><tp:taxon-name-part taxon-name-part-type="genus" reg="Gymnoscirtetes">G.</tp:taxon-name-part><tp:taxon-name-part taxon-name-part-type="species" reg="rex">rex</tp:taxon-name-part></tp:taxon-name></italic> (dorsal) <bold>D</bold><italic><tp:taxon-name><tp:taxon-name-part taxon-name-part-type="genus" reg="Gymnoscirtetes">G.</tp:taxon-name-part><tp:taxon-name-part taxon-name-part-type="species" reg="rex">rex</tp:taxon-name-part></tp:taxon-name></italic> (lateral) <bold>E</bold><italic><tp:taxon-name><tp:taxon-name-part taxon-name-part-type="genus" reg="Gymnoscirtetes">G.</tp:taxon-name-part><tp:taxon-name-part taxon-name-part-type="species" reg="pusillus">pusillus</tp:taxon-name-part></tp:taxon-name></italic> (dorsal) <bold>F</bold><italic><tp:taxon-name><tp:taxon-name-part taxon-name-part-type="genus" reg="Gymnoscirtetes">G.</tp:taxon-name-part><tp:taxon-name-part taxon-name-part-type="species" reg="pusillus">pusillus</tp:taxon-name-part></tp:taxon-name></italic> (lateral). Note: <italic><tp:taxon-name><tp:taxon-name-part taxon-name-part-type="genus" reg="Gymnoscirtetes">G.</tp:taxon-name-part><tp:taxon-name-part taxon-name-part-type="species" reg="pageae">pageae</tp:taxon-name-part></tp:taxon-name></italic>, <italic><tp:taxon-name><tp:taxon-name-part taxon-name-part-type="genus" reg="Gymnoscirtetes">G.</tp:taxon-name-part><tp:taxon-name-part taxon-name-part-type="species" reg="wadeorum">wadeorum</tp:taxon-name-part></tp:taxon-name></italic>, and <italic><tp:taxon-name><tp:taxon-name-part taxon-name-part-type="genus" reg="Gymnoscirtetes">G.</tp:taxon-name-part><tp:taxon-name-part taxon-name-part-type="species" reg="georgiaensis">georgiaensis</tp:taxon-name-part></tp:taxon-name></italic> are similar to <italic><tp:taxon-name><tp:taxon-name-part taxon-name-part-type="genus" reg="Gymnoscirtetes">G.</tp:taxon-name-part><tp:taxon-name-part taxon-name-part-type="species" reg="pusillus">pusillus</tp:taxon-name-part></tp:taxon-name></italic>.</p></caption><graphic xmlns:xlink="http://www.w3.org/1999/xlink" xlink:href="zookeys-1134-101_article-94984__-g003.jpg" position="float" orientation="portrait" xlink:type="simple" id="oo_779442.jpg"><uri content-type="original_file" xlink:type="simple">https://binary.pensoft.net/fig/779442</uri></graphic></fig></tp:treatment-sec><tp:treatment-sec sec-type="material" id="SECID0EECAG"><title>Specimens examined.</title><p><bold>Alabama</bold>, Baldwin County, 5.6 mi W Ala/Fla St. line on US 90, 13 September., 1954. T.H. Hubbell an I.J. Cantrall (14♂, 3♀); 6.2 mi SW Perdido on US Hwy 31, 13 Sept. 1954, T.H. Hubbell and I.J. Cantrall (1♂); Splinter Hill Bog, <named-content xmlns:xlink="http://www.w3.org/1999/xlink" content-type="dwc:verbatimCoordinates" xlink:type="simple"><named-content content-type="geo-json" specific-use="{&#34;type&#34;:&#34;Point&#34;,&#34;coordinates&#34;:[-87.685278,31.025000]}" id="NCID0EPCAG" xlink:type="simple">31°01'30"N, -87°41'07"W</named-content></named-content>, 19 July 2012, J.G. Hill, M.J. Thorn, Pitcher plant bog (1♂). <bold>Florida</bold>, Bay Co., 4.9 mi S Ebro, 16 October 1948, I.J. Cantrall (5♂), 9 mi E West Bay, 16 October 1948, I.J. Cantrall (1♂). Holmes Co., 0.4 mi E Ponce DeLeon, 14 September 1948, I.J. Cantrall (17♂); Westville, 23 August 1941 (7♂, 6♀); 0.6 mi E Bonifay, 14 October1948, I.J. Cantrall (6♂). Jackson Co., 1.4 mi W Cottondale 14 October 1948, I.J. Cantrall (1♂). Okaloosa Co., 3 mi E Crestview, 15 October 1949, I.J. Cantrall (3♂); 3.1 mi W Florosa, 15 October 1946. I.J. Cantrall (7♂). Santa <tp:taxon-name><tp:taxon-name-part taxon-name-part-type="genus">Rosa</tp:taxon-name-part></tp:taxon-name> Co., 2.3 mi S Junct. U.S. Hwy 90 and Hwy 87, 15 October 1949, I.J. Cantrall (4♂); 4.4 mi S Whitfields, 21 August 1951, I.J. Cantrall (7♂, 5♀); Milton, 15 August 1955, I.J. Cantrall (1♂). Walton Co., 2.3 mi N Freeport, 15 October 1948, I.J. Cantrall (1♂). 3.8 mi N Defuniak Springs, 14 October 1948, I.J. Cantrall (14♂).</p><fig id="F4" position="float" orientation="portrait"><object-id xmlns:xlink="http://www.w3.org/1999/xlink" content-type="doi" xlink:type="simple">10.3897/zookeys.1134.94984.figure4</object-id><object-id xmlns:xlink="http://www.w3.org/1999/xlink" content-type="arpha" xlink:type="simple">FDD7804C-22ED-512D-97C9-D914FDFF19B9</object-id><label>Figure 4.</label><caption><p>Partial silhouettes of <italic><tp:taxon-name><tp:taxon-name-part taxon-name-part-type="genus" reg="Gymnoscirtetes">Gymnoscirtetes</tp:taxon-name-part></tp:taxon-name></italic> male terminalia: <bold>A</bold> subgenital plate in caudal view <bold>B</bold> cerci in lateral view. Note: <italic><tp:taxon-name><tp:taxon-name-part taxon-name-part-type="genus" reg="Gymnoscirtetes">G.</tp:taxon-name-part><tp:taxon-name-part taxon-name-part-type="species" reg="pageae">pageae</tp:taxon-name-part></tp:taxon-name></italic>, <italic><tp:taxon-name><tp:taxon-name-part taxon-name-part-type="genus" reg="Gymnoscirtetes">G.</tp:taxon-name-part><tp:taxon-name-part taxon-name-part-type="species" reg="wadeorum">wadeorum</tp:taxon-name-part></tp:taxon-name></italic>, and <italic><tp:taxon-name><tp:taxon-name-part taxon-name-part-type="genus" reg="Gymnoscirtetes">G.</tp:taxon-name-part><tp:taxon-name-part taxon-name-part-type="species" reg="georgiaensis">georgiaensis</tp:taxon-name-part></tp:taxon-name></italic> are similar to <italic><tp:taxon-name><tp:taxon-name-part taxon-name-part-type="genus" reg="Gymnoscirtetes">G.</tp:taxon-name-part><tp:taxon-name-part taxon-name-part-type="species" reg="pusillus">pusillus</tp:taxon-name-part></tp:taxon-name></italic>. Within species groups there may be overlap in the shape of the cerci, and the shape is highly dependent on angle of view. Those pictured here are drawn from single individuals.</p></caption><graphic xmlns:xlink="http://www.w3.org/1999/xlink" xlink:href="zookeys-1134-101_article-94984__-g004.jpg" position="float" orientation="portrait" xlink:type="simple" id="oo_779443.jpg"><uri content-type="original_file" xlink:type="simple">https://binary.pensoft.net/fig/779443</uri></graphic></fig><fig id="F5" position="float" orientation="portrait"><object-id xmlns:xlink="http://www.w3.org/1999/xlink" content-type="doi" xlink:type="simple">10.3897/zookeys.1134.94984.figure5</object-id><object-id xmlns:xlink="http://www.w3.org/1999/xlink" content-type="arpha" xlink:type="simple">36147128-6B4A-5A73-9436-01EFD02AA2DD</object-id><label>Figure 5.</label><caption><p>Caudal view of <italic><tp:taxon-name><tp:taxon-name-part taxon-name-part-type="genus" reg="Gymnoscirtetes">Gymnoscirtetes</tp:taxon-name-part></tp:taxon-name></italic> male aedeagi <bold>A</bold><italic><tp:taxon-name><tp:taxon-name-part taxon-name-part-type="genus" reg="Gymnoscirtetes">G.</tp:taxon-name-part><tp:taxon-name-part taxon-name-part-type="species" reg="morsei">morsei</tp:taxon-name-part></tp:taxon-name></italic><bold>B</bold><italic><tp:taxon-name><tp:taxon-name-part taxon-name-part-type="genus" reg="Gymnoscirtetes">G.</tp:taxon-name-part><tp:taxon-name-part taxon-name-part-type="species" reg="rex">rex</tp:taxon-name-part></tp:taxon-name></italic><bold>C</bold><italic><tp:taxon-name><tp:taxon-name-part taxon-name-part-type="genus" reg="Gymnoscirtetes">G.</tp:taxon-name-part><tp:taxon-name-part taxon-name-part-type="species" reg="pusillus">pusillus</tp:taxon-name-part></tp:taxon-name></italic><bold>D</bold><italic><tp:taxon-name><tp:taxon-name-part taxon-name-part-type="genus" reg="Gymnoscirtetes">G.</tp:taxon-name-part><tp:taxon-name-part taxon-name-part-type="species" reg="pageae">pageae</tp:taxon-name-part></tp:taxon-name></italic><bold>E</bold><italic><tp:taxon-name><tp:taxon-name-part taxon-name-part-type="genus" reg="Gymnoscirtetes">G.</tp:taxon-name-part><tp:taxon-name-part taxon-name-part-type="species" reg="wadeorum">wadeorum</tp:taxon-name-part></tp:taxon-name></italic><bold>F</bold><italic><tp:taxon-name><tp:taxon-name-part taxon-name-part-type="genus" reg="Gymnoscirtetes">G.</tp:taxon-name-part><tp:taxon-name-part taxon-name-part-type="species" reg="georgiaensis">georgiaensis</tp:taxon-name-part></tp:taxon-name></italic>. Scale bars 0.2 mm.</p></caption><graphic xmlns:xlink="http://www.w3.org/1999/xlink" xlink:href="zookeys-1134-101_article-94984__-g005.jpg" position="float" orientation="portrait" xlink:type="simple" id="oo_779444.jpg"><uri content-type="original_file" xlink:type="simple">https://binary.pensoft.net/fig/779444</uri></graphic></fig><fig id="F6" position="float" orientation="portrait"><object-id xmlns:xlink="http://www.w3.org/1999/xlink" content-type="doi" xlink:type="simple">10.3897/zookeys.1134.94984.figure6</object-id><object-id xmlns:xlink="http://www.w3.org/1999/xlink" content-type="arpha" xlink:type="simple">179F190A-7E7C-58B5-B3AD-90F0272CCF33</object-id><label>Figure 6.</label><caption><p><italic><tp:taxon-name><tp:taxon-name-part taxon-name-part-type="genus" reg="Gymnoscirtetes">Gymnoscirtetes</tp:taxon-name-part><tp:taxon-name-part taxon-name-part-type="species" reg="morsei">morsei</tp:taxon-name-part></tp:taxon-name></italic>: <bold>A</bold> dorsal view of male terminalia <bold>B</bold> lateral view of male terminalia <bold>C</bold> dorsal view of phallic complex <bold>D</bold> lateral view of phallic complex <bold>E</bold> dorsal view of aedeagus <bold>F</bold> lateral view of aedeagus <bold>G</bold> caudal view of the aedeagus <bold>H</bold> dorsal view of epiphallus <bold>I</bold> caudal view of epiphallus <bold>J</bold> habitus.</p></caption><graphic xmlns:xlink="http://www.w3.org/1999/xlink" xlink:href="zookeys-1134-101_article-94984__-g006.jpg" position="float" orientation="portrait" xlink:type="simple" id="oo_779445.jpg"><uri content-type="original_file" xlink:type="simple">https://binary.pensoft.net/fig/779445</uri></graphic></fig></tp:treatment-sec><tp:treatment-sec sec-type="distribution" id="SECID0ENJAG"><title>Distribution.</title><p>Mobile Bay (Baldwin County, AL) east through the panhandle of Florida to Bay and Jackson counties (Fig. <xref ref-type="fig" rid="F12">12</xref>).</p></tp:treatment-sec><tp:treatment-sec sec-type="habitat" id="SECID0EXJAG"><title>Habitat.</title><p><xref ref-type="bibr" rid="B4">Hebard (1918)</xref> describes the type locality at De Funiak Springs, Florida as being “a boggy area of wire-grass and bog plants, which was not more than fifteen yards wide by forty yards long”. At Splinter Hill Bog, in Baldwin County, AL (Fig. <xref ref-type="fig" rid="F13">13A</xref>), <italic><tp:taxon-name><tp:taxon-name-part taxon-name-part-type="genus" reg="Gymnoscirtetes">G.</tp:taxon-name-part><tp:taxon-name-part taxon-name-part-type="species" reg="morsei">morsei</tp:taxon-name-part></tp:taxon-name></italic> occurs in a large bog dominated by <italic><tp:taxon-name><tp:taxon-name-part taxon-name-part-type="genus" reg="Sarracenia">Sarracenia</tp:taxon-name-part><tp:taxon-name-part taxon-name-part-type="species" reg="leucophyllia">leucophyllia</tp:taxon-name-part></tp:taxon-name></italic> Raf. and other carnivorous plants.</p></tp:treatment-sec><tp:treatment-sec><!--Section generated to contain objects referenced in tp:taxon-treatment.--><fig id="F12" position="float" orientation="portrait"><object-id xmlns:xlink="http://www.w3.org/1999/xlink" content-type="doi" xlink:type="simple">10.3897/zookeys.1134.94984.figure12</object-id><object-id xmlns:xlink="http://www.w3.org/1999/xlink" content-type="arpha" xlink:type="simple">F778748C-AD37-551A-845D-C8B87CE7631C</object-id><label>Figure 12.</label><caption><p>Distribution of <italic><tp:taxon-name><tp:taxon-name-part taxon-name-part-type="genus" reg="Gymnoscirtetes">Gymnoscirtetes</tp:taxon-name-part></tp:taxon-name></italic> species. Green dots = <italic><tp:taxon-name><tp:taxon-name-part taxon-name-part-type="genus" reg="Gymnoscirtetes">G.</tp:taxon-name-part><tp:taxon-name-part taxon-name-part-type="species" reg="morsei">morsei</tp:taxon-name-part></tp:taxon-name></italic>, yellow dots = <italic><tp:taxon-name><tp:taxon-name-part taxon-name-part-type="genus" reg="Gymnoscirtetes">G.</tp:taxon-name-part><tp:taxon-name-part taxon-name-part-type="species" reg="rex">rex</tp:taxon-name-part></tp:taxon-name></italic>, dark blue dots = <italic><tp:taxon-name><tp:taxon-name-part taxon-name-part-type="genus" reg="Gymnoscirtetes">G.</tp:taxon-name-part><tp:taxon-name-part taxon-name-part-type="species" reg="pageae">pageae</tp:taxon-name-part></tp:taxon-name></italic>, orange dots = <italic><tp:taxon-name><tp:taxon-name-part taxon-name-part-type="genus" reg="Gymnoscirtetes">G.</tp:taxon-name-part><tp:taxon-name-part taxon-name-part-type="species" reg="wadeorum">wadeorum</tp:taxon-name-part></tp:taxon-name></italic>, Light blue dots = <italic><tp:taxon-name><tp:taxon-name-part taxon-name-part-type="genus" reg="Gymnoscirtetes">G.</tp:taxon-name-part><tp:taxon-name-part taxon-name-part-type="species" reg="georgiaensis">georgiaensis</tp:taxon-name-part></tp:taxon-name></italic>, red dots = <italic><tp:taxon-name><tp:taxon-name-part taxon-name-part-type="genus" reg="Gymnoscirtetes">G.</tp:taxon-name-part><tp:taxon-name-part taxon-name-part-type="species" reg="pusillus">pusillus</tp:taxon-name-part></tp:taxon-name></italic>.</p></caption><graphic xmlns:xlink="http://www.w3.org/1999/xlink" xlink:href="zookeys-1134-101_article-94984__-g012.jpg" position="float" orientation="portrait" xlink:type="simple" id="oo_779451.jpg"><uri content-type="original_file" xlink:type="simple">https://binary.pensoft.net/fig/779451</uri></graphic></fig><fig id="F14" position="float" orientation="portrait"><object-id xmlns:xlink="http://www.w3.org/1999/xlink" content-type="doi" xlink:type="simple">10.3897/zookeys.1134.94984.figure14</object-id><object-id xmlns:xlink="http://www.w3.org/1999/xlink" content-type="arpha" xlink:type="simple">58468C36-0E76-57DC-9A76-CDD51C7744C2</object-id><label>Figure 14.</label><caption><p><bold>A</bold> Seasonal wetland (Lake Wales Ridge National Wildlife Refuge, Polk County, Florida) <bold>B</bold> seasonal wetland (Disney Wilderness Preserve, Osceola County, Florida) <bold>C</bold><italic><tp:taxon-name><tp:taxon-name-part taxon-name-part-type="genus" reg="Gymnoscirtetes">Gymnoscirtetes</tp:taxon-name-part><tp:taxon-name-part taxon-name-part-type="species" reg="morsei">morsei</tp:taxon-name-part></tp:taxon-name></italic>, male <bold>D</bold><italic><tp:taxon-name><tp:taxon-name-part taxon-name-part-type="genus" reg="Gymnoscirtetes">Gymnoscirtetes</tp:taxon-name-part><tp:taxon-name-part taxon-name-part-type="species" reg="pageae">pageae</tp:taxon-name-part></tp:taxon-name></italic>, male <bold>E</bold><italic><tp:taxon-name><tp:taxon-name-part taxon-name-part-type="genus" reg="Gymnoscirtetes">Gymnoscirtetes</tp:taxon-name-part><tp:taxon-name-part taxon-name-part-type="species" reg="rex">rex</tp:taxon-name-part></tp:taxon-name></italic>, pair in copula <bold>F</bold><italic><tp:taxon-name><tp:taxon-name-part taxon-name-part-type="genus" reg="Gymnoscirtetes">Gymnoscirtetes</tp:taxon-name-part><tp:taxon-name-part taxon-name-part-type="species" reg="pusillus">pusillus</tp:taxon-name-part></tp:taxon-name></italic>, female <bold>G</bold><italic><tp:taxon-name><tp:taxon-name-part taxon-name-part-type="genus" reg="Gymnoscirtetes">Gymnoscirtetes</tp:taxon-name-part><tp:taxon-name-part taxon-name-part-type="species" reg="pageae">pageae</tp:taxon-name-part></tp:taxon-name></italic>, male <bold>H</bold><italic><tp:taxon-name><tp:taxon-name-part taxon-name-part-type="genus" reg="Gymnoscirtetes">Gymnoscirtetes</tp:taxon-name-part><tp:taxon-name-part taxon-name-part-type="species" reg="pusillus">pusillus</tp:taxon-name-part></tp:taxon-name></italic>, male.</p></caption><graphic xmlns:xlink="http://www.w3.org/1999/xlink" xlink:href="zookeys-1134-101_article-94984__-g014.jpg" position="float" orientation="portrait" xlink:type="simple" id="oo_779453.jpg"><uri content-type="original_file" xlink:type="simple">https://binary.pensoft.net/fig/779453</uri></graphic></fig><fig id="F13" position="float" orientation="portrait"><object-id xmlns:xlink="http://www.w3.org/1999/xlink" content-type="doi" xlink:type="simple">10.3897/zookeys.1134.94984.figure13</object-id><object-id xmlns:xlink="http://www.w3.org/1999/xlink" content-type="arpha" xlink:type="simple">50520C22-8AF6-5692-9045-32AF81B740C4</object-id><label>Figure 13.</label><caption><p>Plant communities at the collection localities of <italic><tp:taxon-name><tp:taxon-name-part taxon-name-part-type="genus" reg="Gymnoscirtetes">Gymnoscirtetes</tp:taxon-name-part></tp:taxon-name></italic><bold>A</bold> pitcher plant bog (Splinter Hill Bog, Baldwin Co., Alabama) <bold>B</bold> Sandhill (Ecofina Creek Wildlife Management Area, Bay County, Florida) <bold>C</bold> long leaf pine savanna (Wade Tract, Thomas County, Georgia) <bold>D</bold> Mesic sandhill (6 mi S Old Town, Dixie County, Florida) <bold>E</bold> Cutthroat grass seep (Royce, Highlands County, Florida) <bold>F</bold> Florida dry prairie (Avon Park Air Force Range, Highlands County, Florida).</p></caption><graphic xmlns:xlink="http://www.w3.org/1999/xlink" xlink:href="zookeys-1134-101_article-94984__-g013.jpg" position="float" orientation="portrait" xlink:type="simple" id="oo_779452.jpg"><uri content-type="original_file" xlink:type="simple">https://binary.pensoft.net/fig/779452</uri></graphic></fig></tp:treatment-sec><ref-list><ref id="B4"><mixed-citation xmlns:xlink="http://www.w3.org/1999/xlink" xlink:type="simple"><person-group><name name-style="western"><surname>Hebard</surname><given-names>M</given-names></name></person-group> (<year>1918</year>) <article-title>New genera and species of the Melanopli found within the United States (<tp:taxon-name><tp:taxon-name-part taxon-name-part-type="order">Orthoptera</tp:taxon-name-part></tp:taxon-name>: <tp:taxon-name><tp:taxon-name-part taxon-name-part-type="family">Acrididiae</tp:taxon-name-part></tp:taxon-name>).</article-title><source>Transactions of the American Entomological Society</source><volume>44</volume>: <fpage>141</fpage>–<lpage>170</lpage>. <ext-link xlink:href="10.5962/bhl.title.58215" ext-link-type="doi" xlink:type="simple">https://doi.org/10.5962/bhl.title.58215</ext-link></mixed-citation></ref></ref-list></tp:taxon-treatment>
