# Supplementary material for: ﻿Revision of Gymnoscirtetes (Orthoptera, Acrididae, Melanoplinae): a genus endemic to the grasslands of the southeastern North American Coastal Plain
Source: Zookeys. 2022 Dec 7;1134:101–27. doi: 10.3897/zookeys.1134.94984 (PMC9836479; doi:10.3897/zookeys.1134.94984)
Supplement: XML Treatment for Gymnoscirtetes wadeorum [file zookeys.1134.94984-treatment6.xml]

<!DOCTYPE tp:taxon-treatment
  PUBLIC "-//TaxonX//DTD Taxonomic Treatment Publishing DTD v0 20100105//EN" "tax-treatment-NSO.dtd">
<tp:taxon-treatment xmlns:tp="http://www.plazi.org/taxpub"><tp:treatment-meta><kwd-group><label>Taxon classification</label><kwd>
                <named-content content-type="kingdom">Animalia</named-content>
              </kwd><kwd>
                <named-content content-type="order">Orthoptera</named-content>
              </kwd><kwd>
                <named-content content-type="family">Acrididae</named-content>
              </kwd></kwd-group><mixed-citation publication-type="journal"><person-group><name><surname>Hill</surname><given-names>JoVonn G.</given-names></name></person-group><article-title>﻿Revision of <italic><tp:taxon-name><tp:taxon-name-part taxon-name-part-type="genus" reg="Gymnoscirtetes">Gymnoscirtetes</tp:taxon-name-part></tp:taxon-name></italic> (<tp:taxon-name><tp:taxon-name-part taxon-name-part-type="order">Orthoptera</tp:taxon-name-part></tp:taxon-name>, <tp:taxon-name><tp:taxon-name-part taxon-name-part-type="family">Acrididae</tp:taxon-name-part></tp:taxon-name>, <tp:taxon-name><tp:taxon-name-part taxon-name-part-type="subfamily">Melanoplinae</tp:taxon-name-part></tp:taxon-name>): a genus endemic to the grasslands of the southeastern North American Coastal Plain</article-title><source>Zookeys</source><day>07</day><month>12</month><year>2022</year><volume>1134</volume><fpage>101</fpage><lpage>127</lpage><pub-id pub-id-type="doi">10.3897/zookeys.1134.94984</pub-id></mixed-citation></tp:treatment-meta><tp:nomenclature><label>﻿</label><tp:taxon-name>
              <object-id xmlns:xlink="http://www.w3.org/1999/xlink" content-type="arpha" xlink:type="simple">6A88662B-6BC1-5606-8B0A-F678F7EDF552</object-id>
              <tp:taxon-name-part taxon-name-part-type="genus" reg="Gymnoscirtetes">Gymnoscirtetes</tp:taxon-name-part>
              <tp:taxon-name-part taxon-name-part-type="species" reg="wadeorum">wadeorum</tp:taxon-name-part>
              <object-id xmlns:xlink="http://www.w3.org/1999/xlink" content-type="zoobank" xlink:type="simple">https://zoobank.org/E3ED601A-90E3-486B-9D8D-C74C5333D025</object-id>
            </tp:taxon-name><tp:taxon-status xmlns:xlink="http://www.w3.org/1999/xlink" xlink:type="simple">sp. nov.</tp:taxon-status><xref ref-type="fig" rid="F5">Figs 5E</xref><xref ref-type="fig" rid="F10">, 10A–J</xref><xref ref-type="fig" rid="F12">, 12</xref></tp:nomenclature><tp:treatment-sec sec-type="diagnosis" id="SECID0EPDBG"><title>Diagnosis.</title><p>Differing from other species in the group based on the shape of the internal male genitalia (Fig. <xref ref-type="fig" rid="F10">10C–I</xref>). In dorsal view, the dorsal valves form two translucent lobes that are equal to or slightly longer than the ventral valves and are truncated apically. The ventral valves are opaque short cylindrical protrusions that are rounded at their apices. In lateral view, the dorsal valves are broader than the ventral valves and taper to their apices. In caudal view, the dorsal valves extend above the ventral valves (Fig. <xref ref-type="fig" rid="F10">10G</xref>). This species is very similar to <italic><tp:taxon-name><tp:taxon-name-part taxon-name-part-type="genus" reg="Gymnoscirtetes">G.</tp:taxon-name-part><tp:taxon-name-part taxon-name-part-type="species" reg="pusillus">pusillus</tp:taxon-name-part></tp:taxon-name></italic> but is distinguished from that species by the length and angle of the dorsal valves which are longer and are angled more dorsally in <italic><tp:taxon-name><tp:taxon-name-part taxon-name-part-type="genus" reg="Gymnoscirtetes">G.</tp:taxon-name-part><tp:taxon-name-part taxon-name-part-type="species" reg="wadeorum">wadeorum</tp:taxon-name-part></tp:taxon-name></italic>, and their separate geographic distributions (Fig. <xref ref-type="fig" rid="F12">12</xref>).</p></tp:treatment-sec><tp:treatment-sec sec-type="description" id="SECID0EXEBG"><title>Male measurements.</title><p>(mm): (<italic>n</italic> = 14) Body length 13.0–15.1 (mean = 14.1); pronotum length 1.8–2.3 (mean = 2.2); hind femur length 6.7–7.8 (mean = 7.0); cerci length 0.7–1.0 (mean = 0.9); basal width of cercus 0.3–0.4 (mean = 0.3); mid-cercal width 0.1–0.2 (mean = .02); cerci apex width 0.1 (mean = 0.1). tubercule length 0.1–0.2 (mean = .01); tubercule width 0.1–0.2 (mean = 0.1).</p></tp:treatment-sec><tp:treatment-sec sec-type="description" id="SECID0E6EBG"><title>Female measurements.</title><p>(mm): (<italic>n</italic> = 9) Body length 18.5–21.8 (mean = 20.0); pronotum length 2.5–3.0 (mean = 2.8); hind femur length 8.6–9.6 (mean = 9.1).</p></tp:treatment-sec><tp:treatment-sec sec-type="Holotype" id="SECID0EHFBG"><title>Holotype.</title><p>GA., Thomas Co., Wade Tract, <named-content xmlns:xlink="http://www.w3.org/1999/xlink" content-type="dwc:verbatimCoordinates" xlink:type="simple"><named-content content-type="geo-json" specific-use="{&#34;type&#34;:&#34;Point&#34;,&#34;coordinates&#34;:[-84.000278,30.759722]}" id="NCID0EQFBG" xlink:type="simple">30°45'35"N, -84°00'01"W</named-content></named-content>, 4 August 2011, J.G. Hill; Old growth longleaf pine savanna (1♂). Deposited in the Mississippi Entomological Museum.</p></tp:treatment-sec><tp:treatment-sec sec-type="Paratypes" id="SECID0EVFBG"><title>Paratypes.</title><p>Same data as type (6♀).</p></tp:treatment-sec><tp:treatment-sec sec-type="material" id="SECID0E1FBG"><title>Other specimens examined.</title><p><bold>Georgia</bold>: Berrien Co., 1.1 mi S Appling, 11 Aug 1947, T.H. Hubbell (4♂, 2♀). Colquitt Co., Doerun Nat. Area., <named-content xmlns:xlink="http://www.w3.org/1999/xlink" content-type="dwc:verbatimCoordinates" xlink:type="simple"><named-content content-type="geo-json" specific-use="{&#34;type&#34;:&#34;Point&#34;,&#34;coordinates&#34;:[-83.884167,31.288056]}" id="NCID0EFGBG" xlink:type="simple">31°17'17"N, -83°53'03"W</named-content></named-content>, 14 October 2010, J.G. Hill, longleaf pine savannah (2♂). Decatur Co., Silver Lake WMA, <named-content xmlns:xlink="http://www.w3.org/1999/xlink" content-type="dwc:verbatimCoordinates" xlink:type="simple"><named-content content-type="geo-json" specific-use="{&#34;type&#34;:&#34;Point&#34;,&#34;coordinates&#34;:[-84.753889,30.828889]}" id="NCID0ENGBG" xlink:type="simple">30°49'44"N, -84°45'14"W</named-content></named-content>, 27 August 2010, J.G. Hill (1♂). Early Co., Williams Bluff NA, <named-content xmlns:xlink="http://www.w3.org/1999/xlink" content-type="dwc:verbatimCoordinates" xlink:type="simple"><named-content content-type="geo-json" specific-use="{&#34;type&#34;:&#34;Point&#34;,&#34;coordinates&#34;:[-85.078611,31.199444]}" id="NCID0EVGBG" xlink:type="simple">31°11'58"N, -85°04'43"W</named-content></named-content>, 18 June 2011, J.G. Hill (2♂). Thomas Co., 4.3 mi N Metcalf, 30.7634, -83.9915, 8 September 2022, J.G. Hill, J.R. Fisher; Greenwood Plantation, <named-content xmlns:xlink="http://www.w3.org/1999/xlink" content-type="dwc:verbatimCoordinates" xlink:type="simple"><named-content content-type="geo-json" specific-use="{&#34;type&#34;:&#34;Point&#34;,&#34;coordinates&#34;:[-84.011111,30.836111]}" id="NCID0E4GBG" xlink:type="simple">30°50'10"N, -84°00'40"W</named-content></named-content>, 4 August 2011, J.G. Hill (1♂); Same data as above, except 26 August 2010 (2♂, 2♀); River Creek WMA, <named-content xmlns:xlink="http://www.w3.org/1999/xlink" content-type="dwc:verbatimCoordinates" xlink:type="simple"><named-content content-type="geo-json" specific-use="{&#34;type&#34;:&#34;Point&#34;,&#34;coordinates&#34;:[-84.067778,30.861111]}" id="NCID0EFHBG" xlink:type="simple">30°51'40"N, -84°04'04"W</named-content></named-content>, 27 August 2010, J.G. Hill, longleaf pine savannah (3♂, 3♀); Same data as above, except <named-content xmlns:xlink="http://www.w3.org/1999/xlink" content-type="dwc:verbatimCoordinates" xlink:type="simple"><named-content content-type="geo-json" specific-use="{&#34;type&#34;:&#34;Point&#34;,&#34;coordinates&#34;:[-84.076944,30.859722]}" id="NCID0ENHBG" xlink:type="simple">30°51'35"N, -84°04'37"W</named-content></named-content>, 4 August 2011 (1♂, 5♀); <bold>Florida</bold>: Baker Co., John Bethea State For. 30.4834, -82.3002, 2 June 2021, J.G. Hill (5♂, 5♀), Gasden Co., 2 mi N Ochlookonee, 14 October 1948, I.J. Cantrall (1♂). Liberty Co., 5.3 mi S Telogia on Fla 65, 23 August 1951, I.J. Cantrall (7♂, 13♀).</p></tp:treatment-sec><tp:treatment-sec sec-type="distribution" id="SECID0EUHBG"><title>Distribution.</title><p>Found in southern Georgia and north Florida, from Berrien County, GA west to the Chattahoochee River, and south to Liberty and Baker Counties, FL (Figs <xref ref-type="fig" rid="F12">12</xref>, <xref ref-type="fig" rid="F13">13C</xref>).</p></tp:treatment-sec><tp:treatment-sec sec-type="habitat" id="SECID0ECIBG"><title>Habitat.</title><p>Flatwoods and pitcher plant bogs. I observed this species feeding on <italic><tp:taxon-name><tp:taxon-name-part taxon-name-part-type="genus" reg="Seymeria">Seymeria</tp:taxon-name-part><tp:taxon-name-part taxon-name-part-type="species" reg="cassioides">cassioides</tp:taxon-name-part></tp:taxon-name></italic> (J.F.Gmelin) S.F.Blake at Doerun pitcher plant bog.</p><fig id="F10" position="float" orientation="portrait"><object-id xmlns:xlink="http://www.w3.org/1999/xlink" content-type="doi" xlink:type="simple">10.3897/zookeys.1134.94984.figure10</object-id><object-id xmlns:xlink="http://www.w3.org/1999/xlink" content-type="arpha" xlink:type="simple">21BA6E34-8886-5D7B-97B7-440FDA98D904</object-id><label>Figure 10.</label><caption><p><italic><tp:taxon-name><tp:taxon-name-part taxon-name-part-type="genus" reg="Gymnoscirtetes">Gymnoscirtetes</tp:taxon-name-part><tp:taxon-name-part taxon-name-part-type="species" reg="wadeorum">wadeorum</tp:taxon-name-part></tp:taxon-name></italic>: <bold>A</bold> dorsal view of male terminalia <bold>B</bold> lateral view of male terminalia <bold>C</bold> dorsal view of phallic complex <bold>D</bold> lateral view of phallic complex <bold>E</bold> dorsal view of aedeagus <bold>F</bold> lateral view of aedeagus <bold>G</bold> caudal view of the aedeagus <bold>H</bold> dorsal view of epiphallus <bold>I</bold> caudal view of epiphallus <bold>J</bold> habitus.</p></caption><graphic xmlns:xlink="http://www.w3.org/1999/xlink" xlink:href="zookeys-1134-101_article-94984__-g010.jpg" position="float" orientation="portrait" xlink:type="simple" id="oo_779449.jpg"><uri content-type="original_file" xlink:type="simple">https://binary.pensoft.net/fig/779449</uri></graphic></fig></tp:treatment-sec><tp:treatment-sec sec-type="etymology" id="SECID0E6JBG"><title>Etymology.</title><p>Named in honor of the Wade Family who, in 1979, placed an 85-ha tract of old growth longleaf pine savanna into a perpetual conservation easement. Today, the “Wade Tract”, is one of the most important remaining examples of the long leaf pine ecosystem in existence and is also the type locality of this species.</p></tp:treatment-sec><tp:treatment-sec><!--Section generated to contain objects referenced in tp:taxon-treatment.--><fig id="F5" position="float" orientation="portrait"><object-id xmlns:xlink="http://www.w3.org/1999/xlink" content-type="doi" xlink:type="simple">10.3897/zookeys.1134.94984.figure5</object-id><object-id xmlns:xlink="http://www.w3.org/1999/xlink" content-type="arpha" xlink:type="simple">36147128-6B4A-5A73-9436-01EFD02AA2DD</object-id><label>Figure 5.</label><caption><p>Caudal view of <italic><tp:taxon-name><tp:taxon-name-part taxon-name-part-type="genus" reg="Gymnoscirtetes">Gymnoscirtetes</tp:taxon-name-part></tp:taxon-name></italic> male aedeagi <bold>A</bold><italic><tp:taxon-name><tp:taxon-name-part taxon-name-part-type="genus" reg="Gymnoscirtetes">G.</tp:taxon-name-part><tp:taxon-name-part taxon-name-part-type="species" reg="morsei">morsei</tp:taxon-name-part></tp:taxon-name></italic><bold>B</bold><italic><tp:taxon-name><tp:taxon-name-part taxon-name-part-type="genus" reg="Gymnoscirtetes">G.</tp:taxon-name-part><tp:taxon-name-part taxon-name-part-type="species" reg="rex">rex</tp:taxon-name-part></tp:taxon-name></italic><bold>C</bold><italic><tp:taxon-name><tp:taxon-name-part taxon-name-part-type="genus" reg="Gymnoscirtetes">G.</tp:taxon-name-part><tp:taxon-name-part taxon-name-part-type="species" reg="pusillus">pusillus</tp:taxon-name-part></tp:taxon-name></italic><bold>D</bold><italic><tp:taxon-name><tp:taxon-name-part taxon-name-part-type="genus" reg="Gymnoscirtetes">G.</tp:taxon-name-part><tp:taxon-name-part taxon-name-part-type="species" reg="pageae">pageae</tp:taxon-name-part></tp:taxon-name></italic><bold>E</bold><italic><tp:taxon-name><tp:taxon-name-part taxon-name-part-type="genus" reg="Gymnoscirtetes">G.</tp:taxon-name-part><tp:taxon-name-part taxon-name-part-type="species" reg="wadeorum">wadeorum</tp:taxon-name-part></tp:taxon-name></italic><bold>F</bold><italic><tp:taxon-name><tp:taxon-name-part taxon-name-part-type="genus" reg="Gymnoscirtetes">G.</tp:taxon-name-part><tp:taxon-name-part taxon-name-part-type="species" reg="georgiaensis">georgiaensis</tp:taxon-name-part></tp:taxon-name></italic>. Scale bars 0.2 mm.</p></caption><graphic xmlns:xlink="http://www.w3.org/1999/xlink" xlink:href="zookeys-1134-101_article-94984__-g005.jpg" position="float" orientation="portrait" xlink:type="simple" id="oo_779444.jpg"><uri content-type="original_file" xlink:type="simple">https://binary.pensoft.net/fig/779444</uri></graphic></fig><fig id="F12" position="float" orientation="portrait"><object-id xmlns:xlink="http://www.w3.org/1999/xlink" content-type="doi" xlink:type="simple">10.3897/zookeys.1134.94984.figure12</object-id><object-id xmlns:xlink="http://www.w3.org/1999/xlink" content-type="arpha" xlink:type="simple">F778748C-AD37-551A-845D-C8B87CE7631C</object-id><label>Figure 12.</label><caption><p>Distribution of <italic><tp:taxon-name><tp:taxon-name-part taxon-name-part-type="genus" reg="Gymnoscirtetes">Gymnoscirtetes</tp:taxon-name-part></tp:taxon-name></italic> species. Green dots = <italic><tp:taxon-name><tp:taxon-name-part taxon-name-part-type="genus" reg="Gymnoscirtetes">G.</tp:taxon-name-part><tp:taxon-name-part taxon-name-part-type="species" reg="morsei">morsei</tp:taxon-name-part></tp:taxon-name></italic>, yellow dots = <italic><tp:taxon-name><tp:taxon-name-part taxon-name-part-type="genus" reg="Gymnoscirtetes">G.</tp:taxon-name-part><tp:taxon-name-part taxon-name-part-type="species" reg="rex">rex</tp:taxon-name-part></tp:taxon-name></italic>, dark blue dots = <italic><tp:taxon-name><tp:taxon-name-part taxon-name-part-type="genus" reg="Gymnoscirtetes">G.</tp:taxon-name-part><tp:taxon-name-part taxon-name-part-type="species" reg="pageae">pageae</tp:taxon-name-part></tp:taxon-name></italic>, orange dots = <italic><tp:taxon-name><tp:taxon-name-part taxon-name-part-type="genus" reg="Gymnoscirtetes">G.</tp:taxon-name-part><tp:taxon-name-part taxon-name-part-type="species" reg="wadeorum">wadeorum</tp:taxon-name-part></tp:taxon-name></italic>, Light blue dots = <italic><tp:taxon-name><tp:taxon-name-part taxon-name-part-type="genus" reg="Gymnoscirtetes">G.</tp:taxon-name-part><tp:taxon-name-part taxon-name-part-type="species" reg="georgiaensis">georgiaensis</tp:taxon-name-part></tp:taxon-name></italic>, red dots = <italic><tp:taxon-name><tp:taxon-name-part taxon-name-part-type="genus" reg="Gymnoscirtetes">G.</tp:taxon-name-part><tp:taxon-name-part taxon-name-part-type="species" reg="pusillus">pusillus</tp:taxon-name-part></tp:taxon-name></italic>.</p></caption><graphic xmlns:xlink="http://www.w3.org/1999/xlink" xlink:href="zookeys-1134-101_article-94984__-g012.jpg" position="float" orientation="portrait" xlink:type="simple" id="oo_779451.jpg"><uri content-type="original_file" xlink:type="simple">https://binary.pensoft.net/fig/779451</uri></graphic></fig><fig id="F13" position="float" orientation="portrait"><object-id xmlns:xlink="http://www.w3.org/1999/xlink" content-type="doi" xlink:type="simple">10.3897/zookeys.1134.94984.figure13</object-id><object-id xmlns:xlink="http://www.w3.org/1999/xlink" content-type="arpha" xlink:type="simple">50520C22-8AF6-5692-9045-32AF81B740C4</object-id><label>Figure 13.</label><caption><p>Plant communities at the collection localities of <italic><tp:taxon-name><tp:taxon-name-part taxon-name-part-type="genus" reg="Gymnoscirtetes">Gymnoscirtetes</tp:taxon-name-part></tp:taxon-name></italic><bold>A</bold> pitcher plant bog (Splinter Hill Bog, Baldwin Co., Alabama) <bold>B</bold> Sandhill (Ecofina Creek Wildlife Management Area, Bay County, Florida) <bold>C</bold> long leaf pine savanna (Wade Tract, Thomas County, Georgia) <bold>D</bold> Mesic sandhill (6 mi S Old Town, Dixie County, Florida) <bold>E</bold> Cutthroat grass seep (Royce, Highlands County, Florida) <bold>F</bold> Florida dry prairie (Avon Park Air Force Range, Highlands County, Florida).</p></caption><graphic xmlns:xlink="http://www.w3.org/1999/xlink" xlink:href="zookeys-1134-101_article-94984__-g013.jpg" position="float" orientation="portrait" xlink:type="simple" id="oo_779452.jpg"><uri content-type="original_file" xlink:type="simple">https://binary.pensoft.net/fig/779452</uri></graphic></fig></tp:treatment-sec></tp:taxon-treatment>
